# Supplementary material for: Healthcare Providers’ Perspectives on Generative Artificial Intelligence (GenAI) Adoption, Adaptation, Assimilation, and Use in the United States
Source: Healthcare (Basel). 2026 Mar 19;14(6):775. doi: 10.3390/healthcare14060775 (PMC13027095; doi:10.3390/healthcare14060775)
Supplement: Supplementary file 1 [file healthcare-14-00775-s001.zip]

Archive with 2 entries (2 files):
- healthcare-4175651-Supplementary File S1_Questionnaire with Consent Form.pdf
- healthcare-4175651-Supplementary Table S1_STROBE Checklist.pdf
